# Supplementary material for: Massachusetts Medicaid members that smoked in 2008: Characteristics associated with smoking status in 2014
Source: PLoS One. 2017 Oct 12;12(10):e0186144. doi: 10.1371/journal.pone.0186144 (PMC5638442; doi:10.1371/journal.pone.0186144)
Supplement: S5 File — (SAS) [file pone.0186144.s005.sas]

PROC FORMAT;
	value q47_1a
		1="White";
	value q47_2a
		1="Black";
	value q47_3a
		1="Asian";
	value q47_4a
		1="Native Hawaiian or other Pacific Islander";
	value q47_5a
		1="American Indian or Native Alaskan";
	value q47_6a
		1="Other race";
	value q47_77a
		1="Don't know";
	value q47_98a
		1="Confusing answer";
	value q47_99a
		1="Refused";

VALUE CATILAN
    1 = 'English'
    2 = 'Spanish'
;
VALUE Q1A
    1 = 'Yes'
    2 = 'No'
    77 = "[DO NOT READ] Don't Know / Not Sure"
    99 = '[DO NOT READ] Refused'
    98 = '[MAIL ONLY] Confusing Answer'
;
VALUE Q2A
    1 = 'Yes'
    2 = 'No'
    77 = '[DO NOT READ] Don''t Know / Not sure'
    99 = '[DO NOT READ] Refused'
    98 = '[MAIL ONLY] Confusing Answer'
;
VALUE Q4A
    1 = 'Every day'
    2 = 'Some days'
    3 = 'Not at all'
    77 = "[DO NOT READ] Don't Know / Not Sure"
    99 = '[DO NOT READ] Refused'
    98 = '[MAIL ONLY] Confusing Answer'
;
VALUE Q7A
    1 = 'Within 5 minutes'
    2 = '6 to 30 minutes'
    3 = '31 to 60 minutes, OR'
    4 = 'More than 60 minutes after waking up'
    77 = "[DO NOT READ] Don't Know / Not Sure"
    99 = '[DO NOT READ] Refused'
    98 = '[MAIL ONLY] Confusing Answer'
;
VALUE Q8A
    1 = 'Yes'
    2 = 'No'
    77 = "[DO NOT READ] Don't Know / Not Sure"
    99 = '[DO NOT READ] Refused'
    98 = '[MAIL ONLY] Confusing Answer'
;
VALUE Q9A
    1 = 'Not at all interested in quitting'
    2 = 'Somewhat interested in quitting, OR'
    3 = 'Very interested in quitting'
    77 = "[DO NOT READ] Don't Know / Not Sure"
    99 = '[DO NOT READ] Refused'
    98 = '[MAIL ONLY] Confusing Answer'
;
VALUE Q10A
    1 = 'Very unlikely'
    2 = 'Somewhat unlikely'
    3 = 'Somewhat likely, OR'
    4 = 'Very likely'
    77 = "[DO NOT READ] Don't Know / Not Sure"
    99 = '[DO NOT READ] Refused'
    98 = '[MAIL ONLY] Confusing Answer'
;
VALUE Q11A
    0 = '0 - Not at all Difficult'
    1 = '1'
    2 = '2'
    3 = '3'
    4 = '4'
    5 = '5'
    6 = '6'
    7 = '7'
    8 = '8'
    9 = '9'
    10 = '10 - Extremely Difficult'
    77 = "[DO NOT READ] Don't Know / Not Sure"
    99 = '[DO NOT READ] Refused'
    98 = '[MAIL ONLY] Confusing Answer'
;
VALUE Q12A
    1 = 'Yes'
    2 = 'No'
    77 = "[DO NOT READ] Don't Know / Not Sure"
    99 = '[DO NOT READ] Refused'
    98 = '[MAIL ONLY] Confusing Answer'
;
VALUE Q13A
    0 = '0'
    1 = '1'
    2 = '2'
    3 = '3'
    4 = '4'
    5 = '5 or more'
    77 = "[DO NOT READ] Don't Know / Not Sure"
    99 = '[DO NOT READ] Refused'
    98 = '[MAIL ONLY] Confusing Answer'
;
VALUE Q14A
    1 = 'Less than a day'
    2 = '1 to 6 days'
    3 = '1 week to less than a month'
    4 = '1 month to less than 3 months'
    5 = '3 months to less than 6 months, OR'
    6 = '6 months or more'
    77 = "[DO NOT READ] Don't Know / Not Sure"
    99 = '[DO NOT READ] Refused'
    98 = '[MAIL ONLY] Confusing Answer'
;
VALUE Q15A
    1 = 'Yes'
    2 = 'No'
    77 = "[DO NOT READ] Don't Know / Not Sure"
    99 = '[DO NOT READ] Refused'
    98 = '[MAIL ONLY] Confusing Answer'
;
VALUE Q16A
    1 = 'Very helpful'
    2 = 'Somewhat helpful, OR'
    3 = 'Not helpful at all'
    77 = "[DO NOT READ] Don't Know / Not Sure"
    99 = '[DO NOT READ] Refused'
    98 = '[MAIL ONLY] Confusing Answer'
;
VALUE Q17A
    1 = 'Yes'
    2 = 'No'
    77 = "[DO NOT READ] Don't Know / Not Sure"
    99 = '[DO NOT READ] Refused'
    98 = '[MAIL ONLY] Confusing Answer'
;
VALUE Q18_A
    1 = 'Yes'
    2 = 'No'
    77 = "[DO NOT READ] Don't Know / Not Sure"
    99 = '[DO NOT READ] Refused'
    98 = '[MAIL ONLY] Confusing Answer'
;
VALUE Q18_B
    1 = 'Yes'
    2 = 'No'
    77 = "[DO NOT READ] Don't Know / Not Sure"
    99 = '[DO NOT READ] Refused'
    98 = '[MAIL ONLY] Confusing Answer'
;
VALUE Q18_O
    1 = 'Yes'
    2 = 'No'
    77 = "[DO NOT READ] Don't Know / Not Sure"
    99 = '[DO NOT READ] Refused'
    98 = '[MAIL ONLY] Confusing Answer'
;
VALUE Q18_D
    1 = 'Yes'
    2 = 'No'
    77 = "[DO NOT READ] Don't Know / Not Sure"
    99 = '[DO NOT READ] Refused'
    98 = '[MAIL ONLY] Confusing Answer'
;
VALUE Q18_E
    1 = 'Yes'
    2 = 'No'
    77 = "[DO NOT READ] Don't Know / Not Sure"
    99 = '[DO NOT READ] Refused'
    98 = '[MAIL ONLY] Confusing Answer'
;
VALUE Q18_F
    1 = 'Yes'
    2 = 'No'
    77 = "[DO NOT READ] Don't Know / Not Sure"
    99 = '[DO NOT READ] Refused'
    98 = '[MAIL ONLY] Confusing Answer'
;
VALUE Q19A
    1 = 'Yes'
    2 = 'No'
    77 = "[DO NOT READ] Don't Know / Not Sure"
    99 = '[DO NOT READ] Refused'
    98 = '[MAIL ONLY] Confusing Answer'
;
VALUE Q20A
    1 = 'Very helpful'
    2 = 'Somewhat helpful, OR'
    3 = 'Not helpful at all'
    77 = "[DO NOT READ] Don't Know / Not Sure"
    99 = '[DO NOT READ] Refused'
    98 = '[MAIL ONLY] Confusing Answer'
;
VALUE Q21A
    1 = 'Yes'
    2 = 'No'
    77 = "[DO NOT READ] Don't Know / Not Sure"
    99 = '[DO NOT READ] Refused'
    98 = '[MAIL ONLY] Confusing Answer'
;
VALUE Q22_A
    1 = 'Yes'
    2 = 'No'
    77 = "[DO NOT READ] Don't Know / Not Sure"
    99 = '[DO NOT READ] Refused'
    98 = '[MAIL ONLY] Confusing Answer'
;
VALUE Q22_B
    1 = 'Yes'
    2 = 'No'
    77 = "[DO NOT READ] Don't Know / Not Sure"
    99 = '[DO NOT READ] Refused'
    98 = '[MAIL ONLY] Confusing Answer'
;
VALUE Q22_C
    1 = 'Yes'
    2 = 'No'
    77 = "[DO NOT READ] Don't Know / Not Sure"
    99 = '[DO NOT READ] Refused'
    98 = '[MAIL ONLY] Confusing Answer'
;
VALUE Q22_D
    1 = 'Yes'
    2 = 'No'
    77 = "[DO NOT READ] Don't Know / Not Sure"
    99 = '[DO NOT READ] Refused'
    98 = '[MAIL ONLY] Confusing Answer'
;
VALUE Q22_E
    1 = 'Yes'
    2 = 'No'
    77 = "[DO NOT READ] Don't Know / Not Sure"
    99 = '[DO NOT READ] Refused'
    98 = '[MAIL ONLY] Confusing Answer'
;
VALUE Q22_F
    1 = 'Yes'
    2 = 'No'
    77 = "[DO NOT READ] Don't Know / Not Sure"
    99 = '[DO NOT READ] Refused'
    98 = '[MAIL ONLY] Confusing Answer'
;
VALUE Q23A
    1 = 'Yes'
    2 = 'No'
    77 = "[DO NOT READ] Don't Know / Not Sure"
    99 = '[DO NOT READ] Refused'
    98 = '[MAIL ONLY] Confusing Answer'
;
VALUE Q24A
    1 = 'Very helpful'
    2 = 'Somewhat helpful, OR'
    3 = 'Not helpful at all'
    77 = "[DO NOT READ] Don't Know / Not Sure"
    99 = '[DO NOT READ] Refused'
    98 = '[MAIL ONLY] Confusing Answer'
;
VALUE Q25A
    1 = 'Yes'
    2 = 'No'
    77 = "[DO NOT READ] Don't Know / Not Sure"
    99 = '[DO NOT READ] Refused'
    98 = '[MAIL ONLY] Confusing Answer'
;
VALUE Q26_A
    1 = 'Yes'
    2 = 'No'
    77 = "[DO NOT READ] Don't Know / Not Sure"
    99 = '[DO NOT READ] Refused'
    98 = '[MAIL ONLY] Confusing Answer'
;
VALUE Q26_B
    1 = 'Yes'
    2 = 'No'
    77 = "[DO NOT READ] Don't Know / Not Sure"
    99 = '[DO NOT READ] Refused'
    98 = '[MAIL ONLY] Confusing Answer'
;
VALUE Q26_C
    1 = 'Yes'
    2 = 'No'
    77 = "[DO NOT READ] Don't Know / Not Sure"
    99 = '[DO NOT READ] Refused'
    98 = '[MAIL ONLY] Confusing Answer'
;
VALUE Q26_D
    1 = 'Yes'
    2 = 'No'
    77 = "[DO NOT READ] Don't Know / Not Sure"
    99 = '[DO NOT READ] Refused'
    98 = '[MAIL ONLY] Confusing Answer'
;
VALUE Q26_E
    1 = 'Yes'
    2 = 'No'
    77 = "[DO NOT READ] Don't Know / Not Sure"
    99 = '[DO NOT READ] Refused'
    98 = '[MAIL ONLY] Confusing Answer'
;
VALUE Q26_F
    1 = 'Yes'
    2 = 'No'
    77 = "[DO NOT READ] Don't Know / Not Sure"
    99 = '[DO NOT READ] Refused'
    98 = '[MAIL ONLY] Confusing Answer'
;
VALUE Q28A
    1 = 'Less than 1 month'
    2 = '1 month to less than 3 months'
    3 = '3 months to less than 6 months'
    4 = '6 months to less than 12 months'
    5 = '1 year to less than 3 years'
    6 = '3 years to less than 5 years, OR'
    7 = '5 years or more'
    77 = "[DO NOT READ] Don't Know / Not Sure"
    99 = '[DO NOT READ] Refused'
    98 = '[MAIL ONLY] Confusing Answer'
;
VALUE Q29A
    0 = '0 - Not at all Difficult'
    1 = '1'
    2 = '2'
    3 = '3'
    4 = '4'
    5 = '5'
    6 = '6'
    7 = '7'
    8 = '8'
    9 = '9'
    10 = '10 - Extremely Difficult'
    77 = "[DO NOT READ] Don't Know / Not Sure"
    99 = '[DO NOT READ] Refused'
    98 = '[MAIL ONLY] Confusing Answer'
;
VALUE Q30A
    1 = 'Yes'
    2 = 'No'
    77 = "[DO NOT READ] Don't Know / Not Sure"
    99 = '[DO NOT READ] Refused'
    98 = '[MAIL ONLY] Confusing Answer'
;
VALUE Q31A
    1 = 'Very helpful'
    2 = 'Somewhat helpful, OR'
    3 = 'Not helpful at all'
    77 = "[DO NOT READ] Don't Know / Not Sure"
    99 = '[DO NOT READ] Refused'
    98 = '[MAIL ONLY] Confusing Answer'
;
VALUE Q32A
    1 = 'Yes'
    2 = 'No'
    77 = "[DO NOT READ] Don't Know / Not Sure"
    99 = '[DO NOT READ] Refused'
    98 = '[MAIL ONLY] Confusing Answer'
;
VALUE Q33A
    1 = 'Very helpful'
    2 = 'Somewhat helpful, OR'
    3 = 'Not helpful at all'
    77 = "[DO NOT READ] Don't Know / Not Sure"
    99 = '[DO NOT READ] Refused'
    98 = '[MAIL ONLY] Confusing Answer'
;
VALUE Q34A
    1 = 'Yes'
    2 = 'No'
    77 = "[DO NOT READ] Don't Know / Not Sure"
    99 = '[DO NOT READ] Refused'
    98 = '[MAIL ONLY] Confusing Answer'
;
VALUE Q35A
    1 = 'Very helpful'
    2 = 'Somewhat helpful, OR'
    3 = 'Not helpful at all'
    77 = "[DO NOT READ] Don't Know / Not Sure"
    99 = '[DO NOT READ] Refused'
    98 = '[MAIL ONLY] Confusing Answer'
;
VALUE Q37A
    1 = 'Yes'
    2 = 'No'
    77 = "[DO NOT READ] Don't Know / Not Sure"
    99 = '[DO NOT READ] Refused'
    98 = '[MAIL ONLY] Confusing Answer'
;
VALUE Q39_A
    1 = 'Yes'
    2 = 'No'
    77 = "[DO NOT READ] Don't Know / Not Sure"
    99 = '[DO NOT READ] Refused'
    98 = '[MAIL ONLY] Confusing Answer'
;
VALUE Q39_B
    1 = 'Yes'
    2 = 'No'
    77 = "[DO NOT READ] Don't Know / Not Sure"
    99 = '[DO NOT READ] Refused'
    98 = '[MAIL ONLY] Confusing Answer'
;
VALUE Q39_C
    1 = 'Yes'
    2 = 'No'
    77 = "[DO NOT READ] Don't Know / Not Sure"
    99 = '[DO NOT READ] Refused'
    98 = '[MAIL ONLY] Confusing Answer'
;
VALUE Q39_D
    1 = 'Yes'
    2 = 'No'
    77 = "[DO NOT READ] Don't Know / Not Sure"
    99 = '[DO NOT READ] Refused'
    98 = '[MAIL ONLY] Confusing Answer'
;
VALUE Q39_E
    1 = 'Yes'
    2 = 'No'
    77 = "[DO NOT READ] Don't Know / Not Sure"
    99 = '[DO NOT READ] Refused'
    98 = '[MAIL ONLY] Confusing Answer'
;
VALUE Q39_F
    1 = 'Yes'
    2 = 'No'
    77 = "[DO NOT READ] Don't Know / Not Sure"
    99 = '[DO NOT READ] Refused'
    98 = '[MAIL ONLY] Confusing Answer'
;
VALUE Q40A
    0 = '0'
    1 = '1'
    2 = '2'
    3 = '3'
    4 = '4, OR'
    5 = '5 or more'
    77 = "[DO NOT READ] Don't Know / Not Sure"
    99 = '[DO NOT READ] Refused'
    98 = '[MAIL ONLY] Confusing Answer'
;
VALUE Q41A
    1 = 'None'
    2 = 'A few'
    3 = 'Less than half'
    4 = 'About half, OR'
    5 = 'Most'
    77 = "[DO NOT READ] Don't Know / Not Sure"
    99 = '[DO NOT READ] Refused'
    98 = '[MAIL ONLY] Confusing Answer'
;
VALUE Q42A
    1 = '18 to 24'
    2 = '25 to 34'
    3 = '35 to 44'
    4 = '45 to 54'
    5 = '55 to 64, OR'
    6 = '65 or older'
    77 = "[DO NOT READ] Don't Know / Not Sure"
    99 = '[DO NOT READ] Refused'
    98 = '[MAIL ONLY] Confusing Answer'
;
VALUE Q43A
    1 = 'Female'
    2 = 'Male'
    3 = 'Transgender'
    77 = "[DO NOT READ] Don't Know / Not Sure"
    99 = '[DO NOT READ] Refused'
    98 = '[MAIL ONLY] Confusing Answer'
;
VALUE Q44A
    1 = '8th grade or less'
    2 = 'Some high school, but did not graduate'
    3 = 'High school graduate or GED'
    4 = 'Some college or 2-year degree'
    5 = '4-year college degree, OR'
    6 = 'More than 4-year college degree'
    77 = "[DO NOT READ] Don't Know / Not Sure"
    99 = '[DO NOT READ] Refused'
    98 = '[MAIL ONLY] Confusing Answer'
;
VALUE Q45A
    1 = 'Yes'
    2 = 'No'
    77 = "[DO NOT READ] Don't Know / Not Sure"
    99 = '[DO NOT READ] Refused'
    98 = '[MAIL ONLY] Confusing Answer'
;
VALUE Q46A
    1 = 'Yes, Hispanic or Latino'
    2 = 'No, not Hispanic or Latino'
    77 = "[DO NOT READ] Don't Know / Not Sure"
    99 = '[DO NOT READ] Refused'
    98 = '[MAIL ONLY] Confusing Answer'
;
VALUE Q48A
    1 = 'English'
    2 = 'American Sign Language'
    3 = 'Arabic'
    4 = 'Cambodian'
    5 = 'Chinese'
    6 = 'Haitian / Creole'
    7 = 'Laotian'
    8 = 'Portuguese'
    9 = 'Russian'
    10 = 'Spanish'
    11 = 'Vietnamese'
    12 = 'Other [SPECIFY]'
    77 = "[DO NOT READ] Don't Know / Not Sure"
    99 = '[DO NOT READ] Refused'
    98 = '[MAIL ONLY] Confusing Answer'
;
VALUE Q49_A
    1 = 'Yes'
    2 = 'No'
    77 = "[DO NOT READ] Don't Know / Not Sure"
    99 = '[DO NOT READ] Refused'
    98 = '[MAIL ONLY] Confusing Answer'
;
VALUE Q49_B
    1 = 'Yes'
    2 = 'No'
    77 = "[DO NOT READ] Don't Know / Not Sure"
    99 = '[DO NOT READ] Refused'
    98 = '[MAIL ONLY] Confusing Answer'
;
VALUE Q49_C
    1 = 'Yes'
    2 = 'No'
    77 = "[DO NOT READ] Don't Know / Not Sure"
    99 = '[DO NOT READ] Refused'
    98 = '[MAIL ONLY] Confusing Answer'
;
VALUE Q49_D
    1 = 'Yes'
    2 = 'No'
    77 = "[DO NOT READ] Don't Know / Not Sure"
    99 = '[DO NOT READ] Refused'
    98 = '[MAIL ONLY] Confusing Answer'
;
VALUE Q49_E
    1 = 'Yes'
    2 = 'No'
    77 = "[DO NOT READ] Don't Know / Not Sure"
    99 = '[DO NOT READ] Refused'
    98 = '[MAIL ONLY] Confusing Answer'
;
VALUE Q49_F
    1 = 'Yes'
    2 = 'No'
    77 = "[DO NOT READ] Don't Know / Not Sure"
    99 = '[DO NOT READ] Refused'
    98 = '[MAIL ONLY] Confusing Answer'
;
VALUE Q49_G
    1 = 'Yes'
    2 = 'No'
    77 = "[DO NOT READ] Don't Know / Not Sure"
    99 = '[DO NOT READ] Refused'
    98 = '[MAIL ONLY] Confusing Answer'
;
VALUE Q50A
    1 = 'Yes'
    2 = 'No'
    77 = "[DO NOT READ] Don't Know / Not Sure"
    99 = '[DO NOT READ] Refused'
    98 = '[MAIL ONLY] Confusing Answer'
;
VALUE Q51A
    1 = 'Yes'
    2 = 'No'
    77 = "[DO NOT READ] Don't Know / Not Sure"
    99 = '[DO NOT READ] Refused'
    98 = '[MAIL ONLY] Confusing Answer'
;
VALUE Q52A
    1 = 'Yes'
    2 = 'No'
    77 = "[DO NOT READ] Don't Know / Not Sure"
    99 = '[DO NOT READ] Refused'
    98 = '[MAIL ONLY] Confusing Answer'
;
VALUE Q53A
    1 = 'Yes'
    2 = 'No'
    77 = "[DO NOT READ] Don't Know / Not Sure"
    99 = '[DO NOT READ] Refused'
    98 = '[MAIL ONLY] Confusing Answer'
;
value q4rf
	0 = 'smoker'
	1 = 'non-smoker'
;
value q5rf
	0 = 'more than 3 wks'
	1 = '3wks or less '
;
value q6rf
	0 = 'More than 10 cigs'
	1 = '10 or fewer cigs'
;
value q7rf
	0 = 'Within 5 minutes'
	1 = 'More than 5 minutes'
;
RUN;
